# Supplementary material for: Effect of Graphene vs. Reduced Graphene Oxide in Gold Nanoparticles for Optical Biosensors—A Comparative Study
Source: Biosensors (Basel). 2022 Mar 4;12(3):163. doi: 10.3390/bios12030163 (PMC8946507; doi:10.3390/bios12030163)
Supplement: Supplementary file 1 [file biosensors-12-00163-s001.zip]

Archive with 1 entries (1 files):
- biosensors-1587025-SI.pdf
